# Supplementary material for: Bacteroides fragilis Toxin Induces Sequential Proteolysis of E-Cadherin and Inflammatory Response in Mouse Intestinal Epithelial Cell Line
Source: Microorganisms. 2025 Mar 28;13(4):781. doi: 10.3390/microorganisms13040781 (PMC12029241; doi:10.3390/microorganisms13040781)
Supplement: Supplementary file 1 [file microorganisms-13-00781-s001.zip]

Archive with 1 entries (1 files):
- microorganisms-3525562-supplementary.pdf
